# Supplementary material for: Effect of Adjuvant and Palliative Chemotherapy in Large Cell Neuroendocrine Carcinoma of the Lung: A Systematic Review and Meta-Analysis
Source: Cancers (Basel). 2021 Nov 26;13(23):5948. doi: 10.3390/cancers13235948 (PMC8657002; doi:10.3390/cancers13235948)
Supplement: Supplementary file 1 [file cancers-13-05948-s001.zip]

Archive with 1 entries (1 files):
- cancers-1455463-supplementary.pdf
